# Supplementary material for: Generation and Storage of Random Voltage Values via Ring Oscillators Comprising Feedback Field-Effect Transistors
Source: Nanomaterials (Basel). 2024 Mar 23;14(7):562. doi: 10.3390/nano14070562 (PMC11013403; doi:10.3390/nano14070562)
Supplement: Supplementary file 1 [file nanomaterials-14-00562-s001.zip]

Archive with 1 entries (1 files):
- nanomaterials-2901060-supplementary.pdf
